# Supplementary material for: Age‐Dependent Metabolomic Signatures of Dietary Restriction in Mice
Source: Aging Cell. 2025 Dec 1;25(1):e70309. doi: 10.1111/acel.70309 (PMC12740100; doi:10.1111/acel.70309)
Supplement: Supplementary file 3 — DataS1: acel70309‐sup‐0003‐DataS1.xlsx. [file ACEL-25-e70309-s001.xlsx]

## Sheet: plasma metabolite
Name	Tissue	Age	Group	3-Hydroxybutyrate	Acetate	Alanine	Allantoin	Citrate	Creatine	Formate	Glucose	Glutamine	Isoleucine	Lactate	Leucine	Lysine	Methionine	Phenylalanine	Pyruvate	Succinate	Urea	Uridine	Valine	Fatty acids (1.25 ppm)	Fatty acids (2.0 ppm)	Fatty acids (5.23 ppm)
YCT234	Plasma	Young	AL	1.81e-07	3.95e-07	2.73e-06	9.86e-08	2.36e-07	6.4e-07	2.14e-08	8.06e-06	7.64e-07	1.39e-07	2.54e-05	1.31e-06	7.31e-07	6.47e-08	7.28389e-08	6.63e-07	1.78e-07	6.91e-07	6.6e-09	8.09e-07	1.70647e-05	8.67578e-06	7.18365e-06
YCT235	Plasma	Young	AL	1.83e-07	3.08e-07	2.78e-06	7.92e-08	3.23e-07	7.48e-07	1.38e-08	7.59e-06	7.15e-07	1.54e-07	4.49e-05	1.35e-06	7.64e-07	8.24e-08	9.60526e-08	6e-07	1.4e-06	1.11e-06	4.95e-08	9.18e-07	1.50909e-05	7.68179e-06	5.91431e-06
YCT236	Plasma	Young	AL	1.84e-07	3.13e-07	2.88e-06	1.21e-07	3.38e-07	6.94e-07	2.28e-08	8e-06	8.71e-07	1.39e-07	2.63e-05	1.27e-06	8.65e-07	7.79e-08	8.39235e-08	6.07e-07	2.54e-07	7.82e-07	1.1e-08	8.18e-07	1.58579e-05	8.46864e-06	6.74564e-06
YCT237	Plasma	Young	AL	1.79e-07	2.08e-07	2.35e-06	1.09e-07	3.59e-07	6.72e-07	1.31e-08	7.36e-06	8.21e-07	1.53e-07	4.27e-05	1.35e-06	7.21e-07	7.05e-08	8.56573e-08	5.67e-07	9.85e-07	9.8e-07	3.63e-08	8.44e-07	1.53642e-05	8.25035e-06	6.37804e-06
YCT238	Plasma	Young	AL	1.78e-07	3.08e-07	3.41e-06	1.33e-07	3.85e-07	8.82e-07	2.77e-08	7.38e-06	9.84e-07	1.44e-07	3.66e-05	1.42e-06	1.06e-06	1.15e-07	9.1978e-08	6.42e-07	3.51e-07	8.02e-07	1.46e-08	9.23e-07	1.54534e-05	8.30733e-06	7.11822e-06
YCT239	Plasma	Young	AL	1.82e-07	2e-07	1.57e-06	3.53e-07	4.11e-07	4.61e-07	8.33e-09	8.45e-06	6.47e-07	1.22e-07	4.03e-05	1.06e-06	4.73e-07	4.1e-08	7.22239e-08	3.98e-07	1.39e-06	2.05e-06	5.45e-08	5.66e-07	1.46103e-05	7.4645e-06	5.63751e-06
YCT240	Plasma	Young	AL	2.26e-07	3.21e-07	3.31e-06	1.66e-07	4.74e-07	1.06e-06	2.92e-08	7.81e-06	1.21e-06	1.63e-07	3.64e-05	1.39e-06	1.02e-06	1.05e-07	1.35481e-07	6.1e-07	9.14e-07	7.85e-07	4.1e-08	9.69e-07	1.14994e-05	6.77122e-06	4.76031e-06
YCT720	Plasma	Young	AL	2.07e-07	2.81e-07	1.68e-06	7.17e-08	3.28e-07	4.14e-07	1.31e-08	8.4e-06	6.76e-07	1.45e-07	3.77e-05	1.15e-06	5.58e-07	4.88e-08	7.6381e-08	6.22e-07	1.15e-06	8.42e-07	2.83e-08	7.45e-07	1.56577e-05	8.00553e-06	6.6104e-06
YCT721	Plasma	Young	AL	3.44e-07	5.46e-07	2e-06	1.16e-07	3.01e-07	5.7e-07	2.12e-08	7.16e-06	7.44e-07	1.31e-07	3.12e-05	1.14e-06	6.01e-07	5.39e-08	7.45708e-08	5.11e-07	4.69e-07	8.3e-07	2.79e-08	6.53e-07	1.85996e-05	8.9473e-06	8.60807e-06
YCT722	Plasma	Young	AL	2.11e-07	5.09e-07	2.59e-06	1.24e-07	3.1e-07	6.78e-07	2.61e-08	7.82e-06	8.46e-07	1.44e-07	3.17e-05	1.34e-06	8.59e-07	7.99e-08	8.78606e-08	6.68e-07	2.36e-07	8.84e-07	1.61e-08	8.85e-07	1.49609e-05	7.83038e-06	6.12485e-06
YTR241	Plasma	Young	DR	3.02e-07	3.23e-07	1.79e-06	1.05e-07	4.46e-07	4.74e-07	1.5e-08	9.17e-06	7.76e-07	1.45e-07	3.32e-05	1.12e-06	6.78e-07	4.2e-08	6.38134e-08	3.47e-07	2.76e-06	4.02e-07	3.68e-08	7.54e-07	1.33983e-05	7.04897e-06	4.74906e-06
YTR242	Plasma	Young	DR	4.06e-07	4.13e-07	1.98e-06	1.45e-07	4.76e-07	5.48e-07	2.31e-08	9.13e-06	8.04e-07	1.42e-07	2.36e-05	1.05e-06	7.09e-07	5.08e-08	6.84729e-08	4.7e-07	6.33e-07	3.98e-07	1.12e-08	8e-07	1.38348e-05	7.37885e-06	5.38648e-06
YTR243	Plasma	Young	DR	5.52e-07	4.23e-07	2.04e-06	9.23e-08	4.5e-07	4.76e-07	1.41e-08	9.25e-06	8.89e-07	1.62e-07	3.26e-05	1.2e-06	6.66e-07	3.86e-08	6.955e-08	3.93e-07	1.49e-06	3.92e-07	3.53e-08	7.59e-07	1.13941e-05	5.78512e-06	4.25048e-06
YTR244	Plasma	Young	DR	3.65e-07	7.38e-07	2.81e-06	1.91e-07	6.63e-07	1.07e-06	3.69e-08	7.79e-06	1.46e-06	1.71e-07	2.9e-05	1.42e-06	1.08e-06	8.22e-08	9.81215e-08	5.63e-07	5.74e-07	4.03e-07	0	9.55e-07	1.14067e-05	7.15871e-06	3.93727e-06
YTR245	Plasma	Young	DR	2.45e-07	3.31e-07	3.1e-06	1.7e-07	3.86e-07	9.22e-07	2.06e-08	9.37e-06	1e-06	1.42e-07	2.64e-05	1.13e-06	8.36e-07	4.61e-08	7.07637e-08	3.76e-07	4.94e-07	5.86e-07	1.69e-08	7.63e-07	1.13384e-05	6.34705e-06	4.53606e-06
YTR246	Plasma	Young	DR	2.89e-07	6.75e-07	3.39e-06	1.89e-07	5.49e-07	7.92e-07	2.55e-08	8.74e-06	1.23e-06	2.06e-07	2.45e-05	1.81e-06	1.24e-06	6.48e-08	8.38468e-08	3.5e-07	2.58e-07	6.07e-07	0	1.02e-06	1.14056e-05	7.2204e-06	4.16653e-06
YTR247	Plasma	Young	DR	1.92e-07	6.55e-07	3.05e-06	2.36e-07	3.39e-07	6.59e-07	2.62e-08	9.82e-06	9.84e-07	1.4e-07	2.28e-05	1.24e-06	9.22e-07	4.3e-08	6.19188e-08	5.52e-07	2.06e-07	4.51e-07	0	7.89e-07	1.24909e-05	7.06663e-06	5.07234e-06
YTR723	Plasma	Young	DR	6.15e-07	9.33e-07	2.73e-06	1.56e-07	4.46e-07	8.98e-07	2.75e-08	7.48e-06	9.6e-07	1.9e-07	3.41e-05	1.49e-06	1.09e-06	6.77e-08	7.33905e-08	3.71e-07	4.96e-07	2.68e-07	1.53e-08	9.84e-07	1.5595e-05	8.04492e-06	5.58705e-06
YTR724	Plasma	Young	DR	7.73e-07	6.62e-07	2.07e-06	1.22e-07	4.24e-07	7.28e-07	2.22e-08	6.93e-06	9.08e-07	1.7e-07	3.25e-05	1.29e-06	7.77e-07	5.87e-08	7.52518e-08	4.86e-07	6.46e-07	4.76e-07	1.88e-08	8.21e-07	1.85123e-05	8.21328e-06	7.33746e-06
YTR725	Plasma	Young	DR	4.89e-07	1.63e-06	2.82e-06	1.46e-07	3.06e-07	8.22e-07	2.56e-08	8.02e-06	8.63e-07	1.62e-07	3.84e-05	1.29e-06	8.59e-07	5.43e-08	6.30833e-08	5.54e-07	4.62e-07	3.79e-07	1.74e-08	9.07e-07	1.4367e-05	6.75435e-06	4.98292e-06
MCT131	Plasma	Middle	AL	1.81e-07	2.9e-07	1.47e-06	6.79e-08	2.14e-07	3.61e-07	9.07e-09	9.38e-06	5.71e-07	1.44e-07	3.66e-05	1.08e-06	3.59e-07	2.64e-08	5.74442e-08	3.59e-07	1.75e-06	1.04e-06	3.86e-08	6.61e-07	1.53591e-05	7.33222e-06	6.81211e-06
MCT132	Plasma	Middle	AL	1.55e-07	1.62e-07	1.67e-06	6.28e-08	2.95e-07	4.04e-07	7.07e-09	9.98e-06	6.99e-07	1.3e-07	3.54e-05	9.99e-07	4.58e-07	3.01e-08	5.9894e-08	4.5e-07	1.55e-06	5.77e-07	4.57e-08	6.29e-07	1.07645e-05	5.76163e-06	4.7086e-06
MCT133	Plasma	Middle	AL	1.22e-07	1.76e-07	1.83e-06	6.48e-08	2.53e-07	5.63e-07	1.25e-08	7.7e-06	7.31e-07	1.19e-07	4.44e-05	1.13e-06	5.43e-07	4.15e-08	7.0466e-08	3.83e-07	1.48e-06	4.35e-07	4.45e-08	6.07e-07	1.51908e-05	8.12746e-06	6.2342e-06
MCT134	Plasma	Middle	AL	1.47e-07	1.87e-07	1.49e-06	5.15e-08	2.56e-07	3.32e-07	8.05e-09	9.29e-06	6.19e-07	1.13e-07	3.51e-05	1.04e-06	3.71e-07	3.14e-08	6.05452e-08	4.07e-07	1.3e-06	8.3e-07	5.14e-08	4.99e-07	1.62902e-05	8.06396e-06	5.97097e-06
MCT135	Plasma	Middle	AL	1.48e-07	2.58e-07	1.53e-06	6.14e-08	2.82e-07	3.85e-07	8.98e-09	9.35e-06	6.81e-07	1.21e-07	3.57e-05	9.21e-07	4e-07	2.84e-08	5.79476e-08	4.06e-07	1.53e-06	7.69e-07	4.43e-08	5.81e-07	1.35692e-05	6.93565e-06	5.98541e-06
MCT826	Plasma	Middle	AL	2.13e-07	6.02e-07	2e-06	1.02e-07	3.06e-07	6.06e-07	1.34e-08	8.21e-06	7.26e-07	1.48e-07	2.65e-05	1.21e-06	6.93e-07	5.4e-08	7.40486e-08	4.36e-07	4.54e-07	7.36e-07	2.42e-08	7.79e-07	1.70016e-05	8.96043e-06	7.25305e-06
MCT827	Plasma	Middle	AL	2.58e-07	6.78e-07	2.39e-06	9.52e-08	3.05e-07	6.38e-07	1.67e-08	7.7e-06	8.14e-07	1.45e-07	3.14e-05	1.18e-06	7.71e-07	4.68e-08	6.12427e-08	4.38e-07	4.89e-07	3.45e-07	2.61e-08	7.91e-07	1.7483e-05	8.84033e-06	7.12459e-06
MCT828	Plasma	Middle	AL	3.44e-07	4.56e-07	1.9e-06	6.15e-08	4.67e-07	6.53e-07	2.03e-08	6.71e-06	1.06e-06	1.42e-07	4.71e-05	1.15e-06	5.24e-07	5.09e-08	9.96777e-08	6.13e-07	1.21e-06	7.95e-07	2.89e-08	7.62e-07	1.59391e-05	7.25115e-06	6.3719e-06
MCT829	Plasma	Middle	AL	1.59e-07	3.41e-07	1.63e-06	7.51e-08	3.06e-07	4.57e-07	6.8e-09	9.02e-06	5.78e-07	1.64e-07	4.24e-05	1.08e-06	4.47e-07	3.27e-08	6.44104e-08	4.29e-07	1.79e-06	6.53e-07	5.11e-08	7.82e-07	1.2167e-05	6.22233e-06	5.65702e-06
MCT830	Plasma	Middle	AL	2.31e-07	6.26e-07	2e-06	8.87e-08	3e-07	4.61e-07	1.41e-08	8.3e-06	7.99e-07	1.3e-07	3.66e-05	1.09e-06	5.11e-07	3.52e-08	6.50983e-08	4.46e-07	6.85e-07	6.13e-07	3.59e-08	7.02e-07	1.44427e-05	7.37771e-06	6.87044e-06
MCT831	Plasma	Middle	AL	1.74e-07	2.35e-07	1.79e-06	7.03e-08	3.09e-07	4.64e-07	9.29e-09	8.45e-06	6.87e-07	1.4e-07	4.21e-05	1.15e-06	4.49e-07	4.65e-08	6.89662e-08	5.2e-07	9.91e-07	9.39e-07	3.28e-08	6.95e-07	1.50084e-05	7.37834e-06	6.31758e-06
MTR136	Plasma	Middle	DR	2.24e-07	4.18e-07	2.12e-06	9.7e-08	2.78e-07	4.7e-07	1.47e-08	7.38e-06	6.21e-07	1.7e-07	3.93e-05	1.34e-06	6.06e-07	5.09e-08	7.47734e-08	4.57e-07	9.29e-07	6.62e-07	2.88e-08	9.01e-07	2.02689e-05	9.15754e-06	6.89998e-06
MTR137	Plasma	Middle	DR	3.47e-07	4.77e-07	2.07e-06	8.84e-08	4.14e-07	4.88e-07	1.36e-08	9.05e-06	8.45e-07	1.66e-07	3.63e-05	1.17e-06	6.4e-07	4.17e-08	6.52117e-08	3.83e-07	1.72e-06	4.61e-07	5.73e-08	7.98e-07	1.1746e-05	6.177e-06	4.79179e-06
MTR138	Plasma	Middle	DR	2.25e-07	3.4e-07	1.56e-06	8.49e-08	2.76e-07	4.24e-07	1.44e-08	9.61e-06	7.02e-07	1.28e-07	4e-05	1e-06	4.59e-07	3.02e-08	5.71199e-08	3.14e-07	1.71e-06	4.31e-07	5.73e-08	6.14e-07	1.17689e-05	6.03578e-06	4.15936e-06
MTR139	Plasma	Middle	DR	1.8e-07	2.48e-07	1.56e-06	7.22e-08	2.81e-07	4.47e-07	1.09e-08	8.4e-06	6.21e-07	1.47e-07	3.72e-05	1.15e-06	5.06e-07	3.23e-08	6.18913e-08	4.22e-07	1.69e-06	7.06e-07	5.64e-08	7.05e-07	1.558e-05	7.91636e-06	5.94083e-06
MTR140	Plasma	Middle	DR	2.44e-07	3.61e-07	2.03e-06	5.29e-08	3.55e-07	5.27e-07	9.53e-09	9.12e-06	8.66e-07	1.39e-07	4.18e-05	1.08e-06	5.47e-07	3.27e-08	5.91446e-08	3.63e-07	2.09e-06	4.77e-07	4.88e-08	6.71e-07	1.15046e-05	5.82669e-06	4.54184e-06
MTR832	Plasma	Middle	DR	3e-07	1.16e-06	2.87e-06	1.01e-07	3.87e-07	6.37e-07	2.05e-08	7.31e-06	9.49e-07	1.57e-07	4.37e-05	1.44e-06	9.86e-07	5.42e-08	6.96984e-08	4.31e-07	4.69e-07	3.64e-07	2.48e-08	8.36e-07	1.48027e-05	7.25086e-06	5.5136e-06
MTR833	Plasma	Middle	DR	2.6e-07	1.03e-06	2.18e-06	1.18e-07	3.04e-07	4.7e-07	1.56e-08	7.53e-06	8.22e-07	1.72e-07	3.45e-05	1.35e-06	7.3e-07	4.76e-08	6.10913e-08	4.71e-07	4.5e-07	4.16e-07	1.55e-08	8.97e-07	1.90158e-05	9.61626e-06	7.00517e-06
MTR834	Plasma	Middle	DR	3.38e-07	6.12e-07	2.38e-06	7.58e-08	3.32e-07	5.75e-07	2.11e-08	8.01e-06	9.16e-07	1.81e-07	3.4e-05	1.34e-06	7.4e-07	5.08e-08	8.69402e-08	5.52e-07	7.85e-07	7.29e-07	4.35e-08	9.27e-07	1.58605e-05	7.99599e-06	6.96167e-06
MTR835	Plasma	Middle	DR	3.38e-07	5.53e-07	1.98e-06	1.01e-07	3.72e-07	4.85e-07	1.61e-08	7.64e-06	7.81e-07	1.62e-07	3.79e-05	1.22e-06	6.57e-07	3.67e-08	6.7308e-08	4.69e-07	8.45e-07	4.52e-07	3.31e-08	7.79e-07	1.55744e-05	7.82112e-06	6.76385e-06
MTR836	Plasma	Middle	DR	2.26e-07	5.01e-07	2.16e-06	9.68e-08	2.99e-07	5.27e-07	1.5e-08	8.87e-06	8.15e-07	1.59e-07	4.02e-05	1.29e-06	6.74e-07	3.45e-08	6.262e-08	5.03e-07	1e-06	3.29e-07	3.39e-08	7.49e-07	1.24209e-05	6.69608e-06	5.33403e-06
OCT330	Plasma	Old	AL	2.29e-07	3.69e-07	2.11e-06	1.01e-07	3.53e-07	5.6e-07	8.47e-09	8.07e-06	7.14e-07	1.74e-07	4.31e-05	1.25e-06	6.16e-07	4.41e-08	8.35563e-08	5.17e-07	1.16e-06	1.02e-06	4.46e-08	8.51e-07	1.45582e-05	7.29623e-06	6.40357e-06
OCT331	Plasma	Old	AL	1.87e-07	3e-07	1.91e-06	6.41e-08	3.16e-07	4.74e-07	9.93e-09	7.94e-06	6.82e-07	1.54e-07	4.05e-05	1.19e-06	5.57e-07	4.46e-08	7.23561e-08	4.33e-07	1.46e-06	8.52e-07	3.6e-08	7.5e-07	1.60639e-05	8.05626e-06	7.15254e-06
OCT332	Plasma	Old	AL	2.05e-07	4.6e-07	1.88e-06	5.47e-08	3.39e-07	4.64e-07	8.27e-09	9.14e-06	6.7e-07	1.54e-07	3.65e-05	1.1e-06	5.12e-07	3.76e-08	7.05536e-08	4.09e-07	1.8e-06	1.06e-06	4.7e-08	7.22e-07	1.28198e-05	6.38423e-06	6.17033e-06
OCT333	Plasma	Old	AL	1.73e-07	4e-07	1.82e-06	6.15e-08	2.59e-07	3.79e-07	4.78e-09	8.47e-06	6.84e-07	1.39e-07	4.37e-05	1.11e-06	4.6e-07	4.76e-08	6.74109e-08	3.86e-07	1.78e-06	1.73e-06	6.62e-08	6.29e-07	1.37962e-05	6.76541e-06	6.40366e-06
OCT334	Plasma	Old	AL	3.6e-07	9.05e-07	2.38e-06	7.72e-08	3.32e-07	6.27e-07	1.66e-08	7.86e-06	7.97e-07	1.36e-07	3.21e-05	1.22e-06	5.45e-07	5.85e-08	8.25438e-08	6e-07	3.3e-07	8.27e-07	1.63e-08	7.49e-07	1.5243e-05	6.92105e-06	7.67514e-06
OCT914	Plasma	Old	AL	2.15e-07	4.59e-07	2.93e-06	1.02e-07	4.87e-07	7.94e-07	1.94e-08	7.3e-06	1.28e-06	1.68e-07	4.49e-05	1.27e-06	9.94e-07	8.71e-08	8.15561e-08	5.62e-07	1.2e-06	3.45e-07	3.73e-08	9.11e-07	1.32851e-05	6.86224e-06	5.27086e-06
OCT915	Plasma	Old	AL	1.76e-07	2.11e-07	1.81e-06	9.56e-08	3.31e-07	4.91e-07	7.89e-09	8.87e-06	7.27e-07	1.5e-07	3.73e-05	1.18e-06	4.73e-07	3.58e-08	6.85913e-08	4.14e-07	1.16e-06	6.09e-07	3e-08	7.33e-07	1.45342e-05	7.71123e-06	6.45969e-06
OCT916	Plasma	Old	AL	2.57e-07	3.9e-07	1.68e-06	8.89e-08	2.97e-07	5.1e-07	7.86e-09	8.8e-06	7.86e-07	1.46e-07	3.28e-05	1.14e-06	5.25e-07	3.38e-08	6.42062e-08	4.39e-07	9.46e-07	5.17e-07	3.13e-08	7.02e-07	1.42115e-05	7.17525e-06	7.0594e-06
OTR335	Plasma	Old	DR	3.54e-07	2.89e-06	3.1e-06	1.5e-07	4.12e-07	1.18e-06	2.76e-08	8.04e-06	1e-06	1.55e-07	2.82e-05	1.27e-06	1.06e-06	6.4e-08	6.62419e-08	4.28e-07	1.84e-07	3.72e-07	1.68e-08	8.75e-07	1.36153e-05	7.16215e-06	5.59327e-06
OTR336	Plasma	Old	DR	3.95e-07	5.86e-07	3.93e-06	1.33e-07	7.06e-07	9.03e-07	6.08e-08	7.07e-06	1.97e-06	1.86e-07	4.63e-05	1.52e-06	1.16e-06	9.95e-08	1.37403e-07	7.31e-07	5.42e-07	8.86e-07	2.14e-08	1.08e-06	1.12411e-05	6.07039e-06	3.43008e-06
OTR338	Plasma	Old	DR	7.5e-07	1.68e-06	2.44e-06	1.42e-07	4.17e-07	8.92e-07	1.77e-08	7.38e-06	9.32e-07	1.08e-07	3.42e-05	1.01e-06	6.4e-07	5.04e-08	5.37091e-08	5.38e-07	2.99e-07	4.59e-07	2.05e-08	5.76e-07	1.59605e-05	6.74698e-06	7.17082e-06
OTR339	Plasma	Old	DR	2.61e-07	7.26e-07	2.98e-06	1.25e-07	3.87e-07	6.37e-07	1.75e-08	7.61e-06	1.2e-06	1.78e-07	3.86e-05	1.46e-06	8.32e-07	4.7e-08	7.15034e-08	4.94e-07	8.26e-07	6.32e-07	2.65e-08	9.06e-07	1.49073e-05	7.12095e-06	6.11942e-06
OTR917	Plasma	Old	DR	3.56e-07	5.13e-07	3.31e-06	1.33e-07	4.06e-07	6.34e-07	1.61e-08	8.14e-06	9.86e-07	1.7e-07	3.38e-05	1.27e-06	9.82e-07	4.93e-08	6.22049e-08	5.83e-07	3.59e-07	3.07e-07	1.32e-08	8.83e-07	1.43364e-05	7.05741e-06	6.46309e-06
OTR918	Plasma	Old	DR	2.81e-07	5.34e-07	2.18e-06	1.01e-07	4.03e-07	5.27e-07	1.2e-08	7.99e-06	8.24e-07	1.22e-07	4.52e-05	9.87e-07	6.14e-07	4.48e-08	5.99007e-08	5.29e-07	8.51e-07	5.2e-07	2.36e-08	7.1e-07	1.35596e-05	6.2414e-06	6.22843e-06
OTR919	Plasma	Old	DR	2.55e-07	7.24e-07	3.65e-06	1.18e-07	4.28e-07	5.79e-07	1.89e-08	8.54e-06	1.2e-06	1.62e-07	3.34e-05	1.32e-06	1.04e-06	5.61e-08	6.71329e-08	5.13e-07	3.83e-07	1.49e-07	1.72e-10	8.81e-07	1.23278e-05	6.33782e-06	4.65167e-06

## Sheet: hepatic metabolite
Name	Tissue	Age	Group	Acetate	Alanine	Ascorbate	Aspartate	ATP/ADP	Betaine	Choline	Fumarate	Glucose	Glutamate	Glutamine	Glutathione	Glycerophosphocholine	Glycogen	Inosine	Isoleucine	Lactate	Leucine	Lysine	Methionine	Niacinamide	Phenylalanine	Phosphorylcholine	Sarcosine	Taurine	Tyrosine	Uridine	Valine	Fatty acids (0.9 ppm)	Fatty acids (1.6 ppm)	Fatty acids (5.3 ppm)
YCT234	Liver	Young	AL	9.18e-07	7.8e-06	6.97805e-07	5.86e-08	6.97971e-07	2.02837e-06	1.75e-06	1.53e-08	1.13e-05	1.95e-06	4.15e-06	6.29e-06	9.67e-06	6.56e-06	4.78e-07	8.09e-07	1.09e-05	2.26e-06	4.74064e-07	3.4e-07	4.33e-07	1.82e-07	1.14e-06	7.06e-08	3e-06	2e-07	1.42842e-07	1.39e-06	5.22232e-05	4.12737e-06	1.25089e-05
YCT235	Liver	Young	AL	6.98e-07	8.22e-06	7.84066e-07	2.13e-07	7.79414e-07	2.18865e-06	1.86e-06	6.87e-08	1.32e-05	1.99e-06	3.32e-06	5.52e-06	1.02e-05	6.58e-06	4.4e-07	5.69e-07	1.16e-05	2e-06	6.13108e-07	6.29e-07	3.96e-07	2.33e-07	9.69e-07	2.14e-07	4.76e-06	1.99e-07	1.2779e-07	9.73e-07	3.56634e-05	3.21475e-06	8.21579e-06
YCT236	Liver	Young	AL	7.26e-07	5e-06	6.8858e-07	1.11e-07	6.69661e-07	2.57965e-06	2.47e-06	3.14e-08	1.38e-05	1.84e-06	4.46e-06	5.95e-06	7.81e-06	8.83e-06	4.79e-07	6.85e-07	1.2e-05	2.2e-06	5.93442e-07	5.98e-07	4.66e-07	3e-07	1.61e-06	2.04e-07	8.38e-06	2.3e-07	1.31008e-07	1.21e-06	3.41262e-05	3.27503e-06	1.20354e-05
YCT237	Liver	Young	AL	1.2e-06	5.84e-06	6.93248e-07	1.35e-07	5.27232e-07	1.7714e-06	1.89e-06	1.51e-08	1.37e-05	1.82e-06	3.34e-06	5.65e-06	9.02e-06	6.42e-06	5.7e-07	6.75e-07	1.22e-05	2.07e-06	6.09416e-07	6.48e-07	2.98e-07	2.66e-07	9.24e-07	2.12e-07	8.78e-06	2.05e-07	1.94209e-07	1.25e-06	3.14905e-05	2.16711e-06	7.66715e-06
YCT238	Liver	Young	AL	8.16e-07	6.72e-06	7.34793e-07	1.28e-07	5.22991e-07	2.3699e-06	2.14e-06	4.08e-08	1.55e-05	2.02e-06	4.09e-06	6.34e-06	1.09e-05	6.6e-06	5.51e-07	5.6e-07	1.49e-05	1.79e-06	6.04151e-07	6.69e-07	4.01e-07	2.16e-07	8.39e-07	1.56e-07	3.54e-06	2.14e-07	1.43507e-07	9.46e-07	1.73013e-05	1.34882e-06	4.36333e-06
YCT239	Liver	Young	AL	9.83e-07	9.66e-06	7.36959e-07	1.27e-07	7.38297e-07	2.30916e-06	1.61e-06	4.59e-08	1.47e-05	1.78e-06	4.14e-06	6.59e-06	8.36e-06	7.22e-06	5.43e-07	7.59e-07	1.21e-05	2.24e-06	5.82897e-07	5.3e-07	4.53e-07	2.72e-07	1.04e-06	2.05e-07	6.92e-06	2.53e-07	1.76085e-07	1.2e-06	3.29536e-05	2.26958e-06	9.35646e-06
YCT240	Liver	Young	AL	1.18e-06	3.78e-06	5.55823e-07	6.29e-08	3.9717e-07	4.38695e-06	1.21e-06	1.37e-08	8.01e-06	2.49e-06	2.3e-06	4.62e-06	6.36e-06	3.22e-06	3.68e-07	6.07e-07	1.08e-05	2.87e-06	5.35513e-07	4.93e-07	3.96e-07	1.78e-07	9.09e-07	1.73e-07	5.34e-06	2.41e-07	9.92838e-08	1.07e-06	7.12347e-05	6.27313e-06	2.28036e-05
YCT720	Liver	Young	AL	3.23e-06	3.97e-06	5.62445e-07	1.16e-07	5.88135e-07	1.16478e-06	1.26e-06	2.71e-08	1.2e-05	1.77e-06	3.43e-06	5.5e-06	7.88e-06	4.49e-06	4.25e-07	6.6e-07	9.21e-06	2.05e-06	4.55359e-07	3.91e-07	2.89e-07	2.06e-07	6.49e-07	1.11e-07	6.7e-06	2.43e-07	1.39387e-07	1.04e-06	6.51889e-05	5.09123e-06	1.99126e-05
YCT721	Liver	Young	AL	2.31e-06	4.86e-06	5.15219e-07	1.06e-07	4.76503e-07	1.36563e-06	1.18e-06	3.64e-08	9.95e-06	1.55e-06	2.76e-06	4.08e-06	6.85e-06	3.29e-06	4.57e-07	5.32e-07	7.76e-06	1.7e-06	4.14614e-07	3.13e-07	2.44e-07	1.38e-07	7.16e-07	1.08e-07	6.96e-06	2.01e-07	1.13286e-07	8.14e-07	7.85643e-05	6.95525e-06	2.24349e-05
YCT722	Liver	Young	AL	3.88e-06	8.39e-06	7.23622e-07	2.52e-07	6.01675e-07	2.39839e-06	2.82e-06	5.15e-08	1.24e-05	2.69e-06	4.41e-06	7.37e-06	1.09e-05	6.35e-06	6.85e-07	1.01e-06	1.08e-05	2.98e-06	8.28604e-07	8.68e-07	4.03e-07	2.63e-07	1.44e-06	2.34e-07	4.71e-06	3.39e-07	2.09606e-07	1.7e-06	2.62032e-05	2.66932e-06	7.60383e-06
YTR241	Liver	Young	DR	4.45e-07	7.63e-06	7.56942e-07	2.6e-07	6.62199e-07	1.31241e-06	9.21e-07	1.05e-07	1.39e-05	2.99e-06	6.05e-06	9e-06	8.36e-06	7.55e-06	4.81e-07	4.54e-07	9.02e-06	1.3e-06	3.5391e-07	3e-07	4.5e-07	1.43e-07	6.61e-07	9.2e-08	7.82e-06	2.06e-07	1.47103e-07	7e-07	3.78284e-05	2.63859e-06	9.68444e-06
YTR242	Liver	Young	DR	6.53e-07	3.99e-06	5.3468e-07	1.37e-07	4.39092e-07	1.09052e-06	8.41e-07	5.51e-08	1.12e-05	1.75e-06	4.04e-06	6.65e-06	7.22e-06	4.65e-06	2.65e-07	5.7e-07	6.42e-06	1.38e-06	2.84865e-07	3.12e-07	3.54e-07	1.19e-07	4.1e-07	5.87e-08	7.57e-06	1.77e-07	1.1171e-07	7.76e-07	7.19383e-05	4.93547e-06	1.5767e-05
YTR243	Liver	Young	DR	5.94e-07	4.83e-06	4.8149e-07	1.68e-07	3.31045e-07	1.30881e-06	1.06e-06	8.14e-08	1.25e-05	2.34e-06	4.5e-06	7.24e-06	6.18e-06	7.51e-06	4.74e-07	4.37e-07	6.15e-06	1.43e-06	3.46377e-07	2.74e-07	3.48e-07	1.45e-07	6.18e-07	7.9e-08	7.5e-06	1.38e-07	1.3141e-07	7.33e-07	6.54934e-05	5.13265e-06	1.95245e-05
YTR244	Liver	Young	DR	7.72e-07	7.75e-06	6.94823e-07	4.69e-07	6.0964e-07	2.67884e-06	7.71e-07	1.94e-07	1.31e-05	4.02e-06	3.96e-06	1.06e-05	8.24e-06	8.17e-06	7.35e-07	5.29e-07	7.59e-06	1.6e-06	5.5314e-07	4.51e-07	4.38e-07	1.97e-07	4.78e-07	1.03e-07	7.6e-06	2.76e-07	1.26604e-07	9.54e-07	3.16161e-05	2.46832e-06	7.69526e-06
YTR245	Liver	Young	DR	5.79e-07	4.68e-06	6.23332e-07	2.13e-07	5.36459e-07	1.31537e-06	9.98e-07	7.39e-08	1.49e-05	3.26e-06	3.83e-06	7.77e-06	8.09e-06	1.12e-05	5.7e-07	4.87e-07	8.85e-06	1.41e-06	5.07952e-07	3.83e-07	4.4e-07	1.47e-07	4.57e-07	5.36e-08	6.09e-06	1.38e-07	1.2484e-07	7.88e-07	2.78969e-05	2.33071e-06	7.68808e-06
YTR246	Liver	Young	DR	6.84e-07	5.56e-06	6.87681e-07	1.58e-07	7.05483e-07	1.92771e-06	8.74e-07	9.06e-08	1.55e-05	2.73e-06	4.85e-06	9.35e-06	8.45e-06	8.79e-06	7.88e-07	6.09e-07	1.02e-05	1.67e-06	5.50175e-07	2.94e-07	4.53e-07	1.84e-07	9.95e-07	7.5e-08	6.03e-06	3.38e-08	1.44413e-07	9.37e-07	2.24814e-05	1.59548e-06	5.39821e-06
YTR247	Liver	Young	DR	6.78e-07	3.46e-06	6.81377e-07	9.62e-08	7.54739e-07	1.40851e-06	9.61e-07	4.43e-08	1.41e-05	2.01e-06	4.84e-06	7.59e-06	8.25e-06	5.47e-06	7.52e-07	5.79e-07	9.29e-06	1.91e-06	5.41152e-07	2.96e-07	4.85e-07	2.15e-07	6.53e-07	3.27e-08	5.84e-06	8.45e-08	1.01435e-07	1.01e-06	3.96418e-05	3.30544e-06	1.05188e-05
YTR723	Liver	Young	DR	3.99e-06	4.63e-06	4.69426e-07	3.14e-07	4.80886e-07	9.30301e-07	6.48e-07	1.71e-07	1.52e-05	2.52e-06	5.02e-06	6.65e-06	9.38e-06	5.76e-06	4.88e-07	5.76e-07	8.04e-06	1.41e-06	4.52634e-07	2.73e-07	2.08e-07	1.56e-07	3.34e-07	6.19e-08	5.4e-06	1.94e-07	1.32444e-07	8.96e-07	4.44933e-05	3.3647e-06	1.18897e-05
YTR724	Liver	Young	DR	3.18e-06	4.57e-06	5.3224e-07	1.33e-07	7.03213e-07	1.12163e-06	6.7e-07	9.53e-08	1.22e-05	2.14e-06	4.34e-06	6.85e-06	8.79e-06	4.83e-06	5.28e-07	6.47e-07	7.44e-06	1.84e-06	4.65578e-07	3.26e-07	3.27e-07	1.8e-07	6.01e-07	4.53e-08	8.68e-06	1.97e-07	1.84092e-07	1.04e-06	5.2664e-05	4.29527e-06	1.09012e-05
YTR725	Liver	Young	DR	3.65e-06	4e-06	6.10395e-07	2.74e-07	4.97993e-07	1.09547e-06	8.02e-07	1.32e-07	1.51e-05	2.78e-06	5.25e-06	6.37e-06	9.42e-06	7.52e-06	6.54e-07	5.57e-07	8.14e-06	1.61e-06	5.81006e-07	3.37e-07	3e-07	1.88e-07	8.35e-07	5.75e-08	9.06e-06	1.7e-07	1.46955e-07	1.06e-06	2.81165e-05	2.23391e-06	6.66334e-06
MCT131	Liver	Middle	AL	4.76e-07	3.07e-06	4.50666e-07	7.43e-08	4.13993e-07	8.92553e-07	8.42e-07	4.04e-08	1.12e-05	1.43e-06	3.04e-06	4.6e-06	7.29e-06	5.87e-06	3.84e-07	5.53e-07	7.14e-06	1.77e-06	3.67187e-07	2.94e-07	2.28e-07	1.52e-07	3.74e-07	8.64e-08	5.35e-06	1.8e-07	1.43757e-07	8.55e-07	8.16589e-05	6.87301e-06	2.33636e-05
MCT132	Liver	Middle	AL	3.33e-07	3.81e-06	3.49882e-07	6.85e-08	3.19277e-07	6.11484e-07	4.75e-07	1.04e-08	9.25e-06	1.43e-06	2.39e-06	3.85e-06	6.44e-06	3.77e-06	2.73e-07	6.31e-07	6.18e-06	1.95e-06	2.36566e-07	1.54e-07	2.01e-07	1.29e-07	3.81e-07	3.26e-08	2.04e-06	8.68e-08	8.99438e-08	7.89e-07	0.000105135	9.23247e-06	2.89941e-05
MCT133	Liver	Middle	AL	4.04e-07	1.85e-06	4.1059e-07	0	4.74085e-07	8.92469e-07	9.13e-07	1.25e-09	1.06e-05	1.06e-06	2.75e-06	3.92e-06	7.24e-06	4.99e-06	3.5e-07	5.18e-07	7.05e-06	1.41e-06	2.04206e-07	1.83e-07	2.08e-07	1.1e-07	5.8e-07	3.23e-08	5.13e-06	1.72e-07	1.13191e-07	5.99e-07	9.03548e-05	6.6908e-06	2.21611e-05
MCT134	Liver	Middle	AL	2.83e-07	1.53e-06	3.61336e-07	0	3.11058e-07	7.01106e-07	7.95e-07	0	7.89e-06	8.54e-07	2.09e-06	3.15e-06	5.19e-06	3.26e-06	2.68e-07	4.71e-07	5.83e-06	1.17e-06	1.15259e-07	1.42e-07	1.92e-07	1.1e-07	4.33e-07	3.81e-08	4.26e-06	1.6e-07	1.1492e-07	6.48e-07	0.000121631	7.85488e-06	3.35589e-05
MCT135	Liver	Middle	AL	2.72e-07	2.1e-06	2.59202e-07	4.7e-09	3.11391e-07	4.77774e-07	6.16e-07	8.27e-09	8.68e-06	9.5e-07	1.87e-06	2.51e-06	5.89e-06	1.81e-06	2.53e-07	4.49e-07	6.2e-06	1.54e-06	1.5773e-07	1.28e-07	1.89e-07	8.03e-08	3.89e-07	4.47e-08	3.52e-06	1.03e-07	9.54528e-08	4.97e-07	0.000120864	8.61155e-06	3.16926e-05
MCT826	Liver	Middle	AL	1.92e-06	4.91e-06	5.50508e-07	1.28e-07	5.09298e-07	1.07893e-06	1.28e-06	2.76e-08	1.36e-05	2.03e-06	3.8e-06	6.18e-06	8.46e-06	6.54e-06	6.33e-07	5.92e-07	6.76e-06	2.07e-06	5.31062e-07	3.66e-07	2.9e-07	2.25e-07	7.64e-07	1.12e-07	8.37e-06	3.01e-07	2.04641e-07	9.42e-07	4.99836e-05	4.54192e-06	1.58016e-05
MCT827	Liver	Middle	AL	3.95e-06	5.83e-06	6.83765e-07	1.09e-07	4.62995e-07	1.08333e-06	7.55e-07	2.6e-08	1.19e-05	1.87e-06	5.78e-06	7.37e-06	8.37e-06	4.75e-06	6.27e-07	5.74e-07	1.03e-05	1.54e-06	4.13029e-07	3.47e-07	3.45e-07	1.59e-07	7.95e-07	3.18e-08	8.98e-06	3.67e-07	1.36668e-07	9.26e-07	4.10742e-05	3.19038e-06	1.09344e-05
MCT828	Liver	Middle	AL	1.78e-06	4.69e-06	4.89174e-07	1.7e-07	5.04635e-07	2.60145e-06	6.71e-07	1.57e-08	1.27e-05	2.19e-06	2.59e-06	5.72e-06	8.66e-06	7.23e-06	4.88e-07	4.51e-07	8.05e-06	1.43e-06	4.0043e-07	3.59e-07	2.28e-07	1.76e-07	4.33e-07	1.51e-07	7.28e-06	3.56e-07	1.20961e-07	7.87e-07	5.39166e-05	3.62464e-06	1.48454e-05
MCT829	Liver	Middle	AL	1.93e-06	3.48e-06	2.84544e-07	5.84e-09	2.50013e-07	3.82843e-07	4.71e-07	0	5.6e-06	1.03e-06	1.39e-06	2.45e-06	3.84e-06	1.64e-06	1.67e-07	5.5e-07	5.37e-06	1.71e-06	1.67883e-07	1.09e-07	1.36e-07	8.53e-08	3.56e-07	6.72e-08	4.28e-06	1.45e-07	7.23007e-08	6.47e-07	0.000146101	1.10193e-05	3.75005e-05
MCT830	Liver	Middle	AL	1.58e-06	2.13e-06	2.63806e-07	1.67e-08	2.75994e-07	4.355e-07	6.64e-07	1.06e-08	5.15e-06	1.04e-06	1.62e-06	2.59e-06	3.21e-06	2.39e-06	1.81e-07	4.36e-07	4.19e-06	1.8e-06	1.78839e-07	1.13e-07	1.14e-07	8.56e-08	4.2e-07	4.59e-08	6.1e-06	1.12e-07	6.68062e-08	5.39e-07	0.000146189	1.24346e-05	3.87685e-05
MCT831	Liver	Middle	AL	1.78e-06	2.79e-06	2.98056e-07	1.97e-08	3.45457e-07	5.52845e-07	5.04e-07	0	5.59e-06	9.1e-07	1.61e-06	2.88e-06	4.26e-06	1.74e-06	1.93e-07	5.97e-07	5.37e-06	1.17e-06	2.31759e-07	2.59e-07	1.53e-07	8.2e-08	3.7e-07	4.72e-08	5.47e-06	1.49e-07	7.30694e-08	6.07e-07	0.000134479	8.42495e-06	2.92481e-05
MTR136	Liver	Middle	DR	8.4e-07	6.88e-06	5.71947e-07	8.44e-08	3.75961e-07	1.18678e-06	6.06e-07	6.7e-08	1.09e-05	1.53e-06	3.2e-06	6.46e-06	7.19e-06	4.74e-06	3.04e-07	5.26e-07	8.63e-06	1.22e-06	3.40575e-07	4.51e-07	3.24e-07	1.18e-07	1.58e-06	2.15e-07	8.92e-06	2e-07	1.05965e-07	8.25e-07	7.10719e-05	4.42491e-06	1.70934e-05
MTR137	Liver	Middle	DR	7.67e-07	5.59e-06	5.42994e-07	1.56e-07	5.13683e-07	8.39708e-07	7.81e-07	9.19e-08	1.19e-05	2.14e-06	4.31e-06	6.82e-06	7.1e-06	5.64e-06	4.49e-07	4.57e-07	6.53e-06	1.53e-06	3.48092e-07	2.98e-07	3e-07	1.49e-07	5.49e-07	7.15e-08	7.62e-06	1.66e-07	1.36439e-07	7.66e-07	6.35239e-05	5.12034e-06	1.70946e-05
MTR138	Liver	Middle	DR	6.01e-07	6.66e-06	5.64803e-07	9.92e-08	4.74146e-07	9.56359e-07	5.72e-07	5.8e-08	1.37e-05	2.07e-06	4.52e-06	7.27e-06	9.01e-06	5.19e-06	3.92e-07	3.93e-07	7.72e-06	1.42e-06	3.46447e-07	2.21e-07	3.57e-07	1.41e-07	5.29e-07	4.42e-08	9.26e-06	1.93e-07	1.86366e-07	7.35e-07	4.70177e-05	4.09867e-06	1.33155e-05
MTR139	Liver	Middle	DR	2.66e-07	1.77e-06	3.61115e-07	4.69e-08	3.31332e-07	5.64785e-07	7.5e-07	3.11e-08	9.6e-06	9.69e-07	2.3e-06	3.48e-06	5.81e-06	2.55e-06	2.18e-07	5.13e-07	5.37e-06	1.28e-06	1.54775e-07	2.97e-07	1.71e-07	1.05e-07	6.37e-07	7.48e-08	5.37e-06	1.11e-07	1.05421e-07	6.71e-07	0.000110029	7.71122e-06	2.96493e-05
MTR140	Liver	Middle	DR	5.15e-07	4.72e-06	5.6688e-07	1.14e-07	6.37931e-07	1.07116e-06	7.74e-07	8.9e-08	1.34e-05	2.23e-06	5.26e-06	7.08e-06	7.72e-06	6.67e-06	4.51e-07	4.78e-07	7.22e-06	1.35e-06	3.09706e-07	2.84e-07	4.03e-07	1.28e-07	7.77e-07	4.09e-08	6.75e-06	1.71e-07	1.34769e-07	7.46e-07	5.07045e-05	4.27269e-06	1.39258e-05
MTR832	Liver	Middle	DR	4.1e-06	4.79e-06	5.92073e-07	2.36e-07	6.65007e-07	1.03472e-06	7.87e-07	1.31e-07	1.54e-05	2.44e-06	5.2e-06	6.51e-06	8.64e-06	8.83e-06	7.21e-07	5.03e-07	8.6e-06	1.58e-06	5.09367e-07	3.31e-07	3.22e-07	1.75e-07	8.83e-07	1.16e-07	1.17e-05	2.66e-07	1.74101e-07	9.01e-07	3.16243e-05	2.29061e-06	8.75248e-06
MTR833	Liver	Middle	DR	3.59e-06	5.07e-06	5.16733e-07	2.05e-07	5.17455e-07	1.08656e-06	7.87e-07	8.63e-08	1.39e-05	2.12e-06	4.65e-06	6.08e-06	7.45e-06	1.07e-05	4.31e-07	4.85e-07	7.58e-06	1.33e-06	3.7481e-07	3.07e-07	2.78e-07	1.46e-07	1.85e-06	1.12e-07	9.52e-06	2.96e-07	1.46701e-07	7.52e-07	4.22257e-05	3.31071e-06	1.06224e-05
MTR834	Liver	Middle	DR	2.58e-06	3.52e-06	4.46647e-07	1.41e-07	3.30642e-07	8.36512e-07	9.43e-07	7.5e-08	1.17e-05	1.75e-06	3.38e-06	4.71e-06	7.25e-06	4.75e-06	5.37e-07	5.92e-07	6.54e-06	1.79e-06	4.20612e-07	3.37e-07	2.2e-07	1.46e-07	9.89e-07	7.69e-08	7.81e-06	1.99e-07	2.04571e-07	9e-07	6.79159e-05	6.41158e-06	2.1709e-05
MTR835	Liver	Middle	DR	3.16e-06	6.43e-06	6.24074e-07	2.11e-07	5.10554e-07	1.02534e-06	8.68e-07	1.05e-07	1.51e-05	2.42e-06	5.72e-06	7.08e-06	1.03e-05	4.94e-06	6.33e-07	7.42e-07	9.51e-06	1.82e-06	5.29733e-07	3.51e-07	3.45e-07	1.9e-07	8.04e-07	1.22e-07	8.37e-06	3.13e-07	1.84838e-07	1.16e-06	2.69217e-05	2.43315e-06	7.65525e-06
MTR836	Liver	Middle	DR	2.61e-06	5.95e-06	6.39671e-07	1.28e-07	6.1695e-07	9.54094e-07	8.38e-07	7.25e-08	1.45e-05	2.51e-06	5.42e-06	7.29e-06	9.52e-06	6.21e-06	5.82e-07	6.45e-07	9.94e-06	1.92e-06	5.62819e-07	3.21e-07	3.79e-07	2.29e-07	5.49e-07	6.33e-08	8.82e-06	3.23e-07	1.89381e-07	1.05e-06	2.63392e-05	2.00671e-06	7.80964e-06
OCT330	Liver	Old	AL	3.25e-06	5.12e-06	5.40583e-07	1.03e-07	5.40257e-07	1.01507e-06	8.36e-07	1.98e-08	1.14e-05	1.72e-06	3.77e-06	5.41e-06	7.04e-06	4.01e-06	4.19e-07	5.96e-07	9.2e-06	1.85e-06	3.55051e-07	2.98e-07	3.04e-07	1.89e-07	7.19e-07	8.37e-08	6.42e-06	3.17e-07	1.16247e-07	9.25e-07	7.3443e-05	5.82387e-06	2.08366e-05
OCT331	Liver	Old	AL	1.35e-06	2.51e-06	2.03995e-07	1.56e-09	2.46037e-07	4.17776e-07	3.23e-07	0	5.12e-06	8.45e-07	1.19e-06	2.24e-06	3.28e-06	1.56e-06	1.67e-07	5.57e-07	4.27e-06	1.43e-06	1.08309e-07	8.89e-08	1.18e-07	5.31e-08	3.77e-07	4.41e-08	3.38e-06	1.09e-07	6.18703e-08	7.59e-07	0.000156008	1.25912e-05	3.81739e-05
OCT332	Liver	Old	AL	7.92e-07	5.17e-07	1.30815e-07	0	1.19904e-07	3.72373e-07	2.28e-07	1.25e-08	4.5e-06	7.82e-07	6.52e-07	9.99e-07	2.06e-06	3.62e-06	1.8e-07	5.33e-07	3.01e-06	1.3e-06	0	3.9e-08	5.19e-08	6.48e-08	2.76e-07	3.84e-08	2.61e-06	6.57e-08	6.20203e-08	7.86e-07	0.000169092	1.45756e-05	4.22673e-05
OCT333	Liver	Old	AL	6.98e-07	1.59e-06	1.48419e-07	1.23e-08	1.09997e-07	2.7142e-07	1.89e-07	7.43e-09	2.93e-06	5.34e-07	7.62e-07	1.12e-06	1.67e-06	7.72e-07	1.04e-07	5.26e-07	2.59e-06	6.74e-07	7.79118e-08	8.27e-08	4.33e-08	3.82e-08	2.13e-07	2.67e-08	2.06e-06	6.27e-08	3.05925e-08	4.3e-07	0.000184702	1.17899e-05	3.88373e-05
OCT334	Liver	Old	AL	3.72e-06	5.28e-06	6.23685e-07	8.57e-08	8.03883e-07	1.61845e-06	1.42e-06	1.29e-08	9.81e-06	1.93e-06	3.93e-06	5.81e-06	6.62e-06	4.82e-06	5.88e-07	7.18e-07	9.35e-06	2.29e-06	5.03834e-07	9.17e-07	3.21e-07	2.2e-07	1.44e-06	1.55e-07	9.38e-06	3.26e-07	1.52126e-07	1.11e-06	6.51886e-05	6.21246e-06	2.1093e-05
OCT914	Liver	Old	AL	1.08e-06	2.7e-06	2.56842e-07	1.4e-08	3.73839e-07	1.30896e-06	3.13e-07	2.61e-09	7.1e-06	1.39e-06	1.67e-06	3.28e-06	4.58e-06	3.87e-06	3.34e-07	4.92e-07	4.59e-06	1.35e-06	2.18036e-07	9.61e-08	1.18e-07	1.03e-07	2.71e-07	6.65e-08	6.29e-06	1.67e-07	1.13366e-07	6.46e-07	0.000121398	8.35954e-06	2.99839e-05
OCT915	Liver	Old	AL	2.85e-06	6.63e-06	5.8298e-07	6.42e-08	6.27177e-07	1.34919e-06	6.94e-07	3.56e-08	9.75e-06	1.54e-06	3.93e-06	4.97e-06	7.3e-06	4.36e-06	4.64e-07	6.75e-07	9.16e-06	1.75e-06	4.39715e-07	3.96e-07	3.42e-07	1.78e-07	7.19e-07	7.18e-08	1.05e-05	2.74e-07	1.33916e-07	9.96e-07	6.56603e-05	5.20722e-06	1.61114e-05
OCT916	Liver	Old	AL	1.21e-06	1.9e-06	2.14692e-07	0	1.66815e-07	3.81532e-07	6.31e-07	1.65e-08	4.98e-06	8.92e-07	1.35e-06	1.48e-06	3.39e-06	1.81e-06	2.18e-07	5.52e-07	4.4e-06	1.74e-06	1.03272e-07	7e-09	9.3e-08	9.71e-08	3.7e-07	2.76e-08	3.58e-06	8.59e-08	7.58258e-08	8.54e-07	0.000152369	1.2877e-05	3.97369e-05
OTR335	Liver	Old	DR	4.87e-06	5.06e-06	4.9295e-07	1.73e-07	6.09987e-07	1.50591e-06	7.1e-07	6.72e-08	1.32e-05	2.62e-06	3.95e-06	5.81e-06	6.65e-06	1.18e-05	7.71e-07	7.23e-07	9.44e-06	1.97e-06	5.1072e-07	3.54e-07	3.45e-07	2.86e-07	1.12e-06	2.78e-08	6.46e-06	2.05e-07	1.47612e-07	1.09e-06	4.88534e-05	4.64343e-06	1.54209e-05
OTR336	Liver	Old	DR	4.89e-06	4.42e-06	3.64889e-07	2.56e-07	6.96089e-07	2.765e-06	7.01e-07	1.46e-07	1.39e-05	4.01e-06	3.78e-06	9.02e-06	7.9e-06	1.02e-05	6.66e-07	5.19e-07	6.51e-06	1.55e-06	5.05478e-07	3.55e-07	3.44e-07	1.91e-07	5.66e-07	1.02e-07	6.16e-06	2.83e-07	1.16939e-07	8.06e-07	3.14367e-05	2.78964e-06	7.05378e-06
OTR338	Liver	Old	DR	3.36e-06	1.85e-06	4.17554e-07	1.66e-07	4.65591e-07	1.04617e-06	8.76e-07	1.13e-07	1.26e-05	2.03e-06	4.06e-06	4.48e-06	6.93e-06	7.74e-06	6.82e-07	6.69e-07	5.07e-06	1.86e-06	4.16848e-07	2.55e-07	2.64e-07	2.04e-07	6.04e-07	2.66e-08	8.47e-06	1.83e-07	1.62639e-07	1.02e-06	6.56842e-05	6.00441e-06	2.0917e-05
OTR339	Liver	Old	DR	2.52e-06	5.75e-06	4.57747e-07	2.4e-07	4.04577e-07	1.63697e-06	8.07e-07	8.75e-08	1.56e-05	4.08e-06	3.88e-06	6.45e-06	7.72e-06	1.53e-05	7.39e-07	6.64e-07	7.69e-06	1.94e-06	5.46732e-07	4.59e-07	2.99e-07	2.47e-07	8.4e-07	8.73e-08	5.56e-06	1.85e-07	1.58618e-07	1.21e-06	2.72207e-05	2.54409e-06	8.51556e-06
OTR917	Liver	Old	DR	2.1e-06	1.94e-06	3.03792e-07	8.58e-08	4.60395e-07	1.08643e-06	7.26e-07	9.35e-08	1.08e-05	1.85e-06	2.65e-06	4.39e-06	5.24e-06	1.06e-05	5.47e-07	6.72e-07	4.95e-06	2.07e-06	3.73736e-07	2.64e-07	1.85e-07	2.15e-07	6.24e-07	7.9e-09	3.58e-06	1.46e-07	1.93574e-07	1.16e-06	8.84265e-05	6.63974e-06	2.45796e-05
OTR918	Liver	Old	DR	2.52e-06	4.84e-06	5.53468e-07	1.45e-07	7.03015e-07	1.83921e-06	7.34e-07	8.27e-08	1.6e-05	1.92e-06	3.71e-06	6.71e-06	7.32e-06	1.13e-05	8.13e-07	5.28e-07	1.08e-05	1.75e-06	5.65181e-07	4.77e-07	3.79e-07	2.78e-07	1.29e-06	8.75e-08	6.66e-06	2.39e-07	2.16027e-07	7.71e-07	2.39915e-05	1.95211e-06	7.44944e-06
OTR919	Liver	Old	DR	2.82e-06	5.63e-06	4.11285e-07	2.39e-07	3.92588e-07	1.65478e-06	7.22e-07	1.06e-07	1.76e-05	3.18e-06	4.98e-06	6.55e-06	9.01e-06	1.62e-05	8.71e-07	7.07e-07	7.9e-06	2.04e-06	6.59761e-07	5.38e-07	2.99e-07	3.03e-07	7.34e-07	6.84e-08	2.25e-06	1.62e-07	2.20923e-07	1.26e-06	1.8716e-05	1.83141e-06	5.41738e-06

## Sheet: renal metabolite
Name	Tissue	Age	Group	Alanine	Ascorbate	Aspartate	Choline	Citrate	Creatine	Glucose	Glutamate	Glutamine	Glycerophosphocholine	Glycine	Lactate	Leucine	Phosphorylcholine	Taurine	Uridine	Fatty acids (0.8 ppm)	Fatty acids (1.58 ppm)	Fatty acids (2.5 ppm)	Fatty acids (5.32 ppm)
YCT401	Kidney	Young	AL	8.56135e-06	8.90838e-07	3.10587e-07	3.26235e-05	1.44161e-06	8.67031e-06	2.17317e-06	2.07239e-05	3.81688e-06	2.59277e-05	1.5934e-05	1.14707e-05	8.76488e-06	1.06426e-05	2.75435e-05	4.44826e-07	6.95372e-06	2.41306e-06	1.92256e-06	2.0339e-06
YCT402	Kidney	Young	AL	7.36006e-06	1.16836e-06	1.67559e-07	3.30349e-05	1.06169e-06	9.94446e-06	1.78383e-06	2.38053e-05	3.72747e-06	2.31825e-05	1.66104e-05	1.11346e-05	7.41937e-06	1.22955e-05	3.28625e-05	3.96358e-07	7.10237e-06	2.55607e-06	2.2319e-06	1.80565e-06
YCT403	Kidney	Young	AL	7.37892e-06	9.50448e-07	2.59683e-07	3.69155e-05	1.14239e-06	1.00536e-05	1.8237e-06	2.35286e-05	4.24478e-06	2.08365e-05	1.63638e-05	1.09719e-05	7.47903e-06	1.22473e-05	2.92368e-05	3.26434e-07	5.97271e-06	3.10961e-06	2.46329e-06	2.5519e-06
YCT404	Kidney	Young	AL	7.25661e-06	1.1085e-06	1.60058e-07	3.58817e-05	8.75255e-07	1.0684e-05	3.19825e-06	2.23822e-05	4.33208e-06	2.01678e-05	1.58492e-05	9.91398e-06	8.47651e-06	1.14111e-05	3.30992e-05	3.56594e-07	6.45567e-06	2.52071e-06	2.29142e-06	2.28298e-06
YCT405	Kidney	Young	AL	6.74223e-06	1.20884e-06	9.1368e-08	3.2735e-05	1.14835e-06	1.00066e-05	1.03852e-06	2.60668e-05	4.00299e-06	3.00437e-05	1.67651e-05	8.86232e-06	8.11944e-06	1.33134e-05	3.2191e-05	3.12223e-07	1.00604e-05	2.00401e-06	1.98525e-06	6.90485e-07
YCT406	Kidney	Young	AL	7.94617e-06	8.57989e-07	2.71693e-07	3.55395e-05	1.10961e-06	1.02171e-05	1.73645e-06	2.71468e-05	4.40647e-06	1.89991e-05	1.70883e-05	9.8726e-06	1.02821e-05	1.27531e-05	3.086e-05	4.61125e-07	3.99151e-06	2.38078e-06	2.31511e-06	1.04812e-06
YCT720	Kidney	Young	AL	7.85374e-06	1.10757e-06	2.11658e-07	4.13452e-05	1.08801e-06	9.59516e-06	3.55489e-06	2.40624e-05	4.18992e-06	2.10191e-05	1.91932e-05	1.14356e-05	7.06357e-06	1.5128e-05	3.5711e-05	3.43865e-07	7.08961e-06	2.32274e-06	1.85295e-06	1.35824e-06
YCT721	Kidney	Young	AL	9.25674e-06	1.0942e-06	2.95338e-07	3.60042e-05	1.07074e-06	9.09182e-06	1.07887e-06	2.12197e-05	3.95771e-06	3.35877e-05	1.78304e-05	7.56926e-06	9.07812e-06	1.24369e-05	3.83873e-05	3.00058e-07	7.00132e-06	2.34885e-06	1.97909e-06	1.09157e-06
YCT722	Kidney	Young	AL	9.15669e-06	1.09099e-06	2.26358e-07	4.31639e-05	8.7487e-07	9.47163e-06	2.82126e-06	2.18131e-05	4.04104e-06	2.19313e-05	1.79148e-05	1.10835e-05	7.0519e-06	1.39051e-05	3.66883e-05	2.2061e-07	7.47388e-06	2.55019e-06	1.74814e-06	1.8778e-06
YTR407	Kidney	Young	DR	8.46296e-06	7.70638e-07	1.66607e-07	3.92368e-05	6.59815e-07	9.02498e-06	3.4637e-06	2.69682e-05	4.68204e-06	1.51245e-05	1.28917e-05	1.08318e-05	7.46245e-06	1.02585e-05	3.56388e-05	4.27807e-07	9.00539e-06	2.58696e-06	2.1596e-06	1.41167e-06
YTR408	Kidney	Young	DR	6.79843e-06	7.9973e-07	3.34557e-08	3.4692e-05	4.41257e-07	8.25882e-06	1.35296e-06	2.31271e-05	3.89873e-06	2.17249e-05	1.31033e-05	7.2369e-06	7.86544e-06	1.03358e-05	4.96573e-05	4.67583e-07	7.6555e-06	1.87058e-06	1.88804e-06	1.03333e-06
YTR409	Kidney	Young	DR	7.14415e-06	7.83633e-07	1.01424e-07	3.49209e-05	7.39687e-07	8.68265e-06	1.29635e-06	2.41312e-05	4.08742e-06	2.69234e-05	1.33949e-05	7.95696e-06	6.77254e-06	1.19652e-05	3.75223e-05	3.62018e-07	6.22852e-06	2.0662e-06	1.98259e-06	5.25677e-07
YTR410	Kidney	Young	DR	7.47056e-06	8.8536e-07	1.64171e-07	3.31266e-05	6.65834e-07	8.7276e-06	1.28078e-06	2.29708e-05	3.99696e-06	2.42046e-05	1.43525e-05	6.23443e-06	8.61674e-06	1.15638e-05	4.76161e-05	5.61555e-07	6.6039e-06	2.42716e-06	1.8974e-06	7.33817e-07
YTR411	Kidney	Young	DR	6.57081e-06	7.9013e-07	2.07832e-07	3.3588e-05	6.78411e-07	8.36313e-06	2.22719e-06	2.31691e-05	4.14355e-06	1.92574e-05	1.26741e-05	9.71426e-06	6.30641e-06	9.8356e-06	3.42827e-05	3.39208e-07	8.60206e-06	3.54797e-06	3.07285e-06	4.14712e-06
YTR412	Kidney	Young	DR	5.8942e-06	8.00815e-07	1.26215e-07	3.45569e-05	6.74893e-07	6.14338e-06	1.47818e-06	1.91208e-05	3.28357e-06	3.11383e-05	1.12649e-05	6.89804e-06	7.17487e-06	9.42793e-06	3.07854e-05	3.64687e-07	8.33199e-06	3.47186e-06	2.89955e-06	4.62152e-06
YTR723	Kidney	Young	DR	8.95158e-06	8.91284e-07	2.05266e-07	4.71279e-05	8.09072e-07	9.36292e-06	5.29988e-06	2.02902e-05	3.87085e-06	1.74809e-05	1.46004e-05	9.47466e-06	6.92939e-06	1.41337e-05	4.4732e-05	1.92279e-07	7.73652e-06	2.19515e-06	1.74388e-06	1.02792e-06
YTR724	Kidney	Young	DR	7.72962e-06	1.23474e-06	1.80862e-07	4.04085e-05	1.02445e-06	9.751e-06	3.11388e-06	2.38425e-05	3.86288e-06	2.11788e-05	1.66915e-05	8.86026e-06	7.29888e-06	1.12901e-05	4.01623e-05	2.16946e-07	6.46022e-06	3.28809e-06	2.0143e-06	2.39962e-06
YTR725	Kidney	Young	DR	8.14812e-06	9.87645e-07	1.61805e-07	4.09598e-05	7.48432e-07	9.00878e-06	2.00523e-06	2.22245e-05	3.73174e-06	2.04282e-05	1.55895e-05	8.94888e-06	6.97311e-06	1.2427e-05	4.777e-05	3.88479e-07	7.24968e-06	2.10716e-06	1.74926e-06	1.39495e-07
MCT826	Kidney	Middle	AL	7.21529e-06	1.19418e-06	1.66797e-07	4.14003e-05	7.89482e-07	1.00605e-05	1.47491e-06	2.06904e-05	2.94575e-06	2.47323e-05	1.66688e-05	8.96938e-06	7.39995e-06	1.50342e-05	4.16429e-05	1.77567e-07	1.02975e-05	3.50859e-06	2.33522e-06	4.02713e-06
MCT827	Kidney	Middle	AL	7.82618e-06	1.11295e-06	2.38378e-07	3.724e-05	1.03763e-06	9.13712e-06	5.56491e-07	2.20297e-05	3.15092e-06	3.11191e-05	2.00569e-05	7.20506e-06	6.9803e-06	1.50685e-05	4.94106e-05	1.41751e-07	8.04568e-06	3.35314e-06	1.7967e-06	2.7744e-06
MCT828	Kidney	Middle	AL	5.21059e-06	1.05156e-06	1.01702e-07	3.34293e-05	4.24209e-07	9.62265e-06	1.0643e-06	2.12708e-05	3.37485e-06	3.06897e-05	1.50942e-05	8.38122e-06	6.06876e-06	2.40093e-05	4.20094e-05	5.47502e-08	9.42682e-06	2.98643e-06	2.08278e-06	3.76398e-06
MCT829	Kidney	Middle	AL	6.4859e-06	1.17807e-06	1.68768e-07	3.0525e-05	5.06436e-07	8.42624e-06	1.32769e-06	1.8702e-05	2.89147e-06	4.04449e-05	1.48048e-05	1.13155e-05	5.98135e-06	1.19901e-05	3.64126e-05	7.99751e-08	7.48434e-06	3.13237e-06	1.85835e-06	2.17514e-06
MCT830	Kidney	Middle	AL	7.06302e-06	1.10022e-06	2.38622e-07	3.6244e-05	8.94506e-07	8.78881e-06	7.9523e-07	2.02329e-05	2.70225e-06	2.92224e-05	1.68588e-05	8.27952e-06	7.82326e-06	1.29858e-05	4.37103e-05	1.18095e-07	1.50248e-05	4.12801e-06	2.50306e-06	6.57357e-06
MCT831	Kidney	Middle	AL	8.28956e-06	1.07157e-06	1.89852e-07	3.87177e-05	8.76724e-07	9.43463e-06	8.68106e-07	2.20047e-05	3.20647e-06	2.21948e-05	1.87424e-05	7.08221e-06	8.90628e-06	1.58636e-05	4.43396e-05	2.52877e-07	9.78869e-06	3.51206e-06	2.12367e-06	3.41143e-06
MTR832	Kidney	Middle	DR	9.71655e-06	7.12677e-07	2.36504e-07	4.47922e-05	8.69006e-07	8.43033e-06	2.26952e-06	1.94116e-05	3.50477e-06	1.56552e-05	1.46135e-05	1.12683e-05	6.94358e-06	1.02407e-05	4.74762e-05	2.94291e-07	4.52089e-06	2.02038e-06	1.70952e-06	1.228e-06
MTR833	Kidney	Middle	DR	1.05547e-05	9.26572e-07	2.719e-07	4.26098e-05	7.04528e-07	8.43812e-06	2.39849e-06	2.0647e-05	3.80103e-06	1.66032e-05	1.67771e-05	9.20635e-06	7.22788e-06	1.16809e-05	4.67794e-05	2.7614e-07	6.29178e-06	2.73466e-06	1.85143e-06	8.57787e-07
MTR834	Kidney	Middle	DR	9.01308e-06	1.12197e-06	1.75361e-07	4.63154e-05	9.35968e-07	9.80876e-06	3.0342e-06	2.06557e-05	3.40948e-06	1.88589e-05	1.58525e-05	9.75469e-06	7.3748e-06	1.32876e-05	4.30827e-05	3.46571e-07	6.82027e-06	3.87729e-06	1.71058e-06	1.34265e-06
MTR835	Kidney	Middle	DR	8.27668e-06	1.02576e-06	1.9718e-07	4.19567e-05	8.08575e-07	9.3161e-06	3.05164e-06	2.16213e-05	3.96579e-06	1.66494e-05	1.5742e-05	9.22971e-06	6.68803e-06	1.20174e-05	4.60652e-05	2.07556e-07	6.98281e-06	2.73359e-06	2.2931e-06	4.28998e-07
MTR836	Kidney	Middle	DR	7.17007e-06	1.33953e-06	2.46733e-07	4.23278e-05	7.03721e-07	9.37903e-06	1.01334e-06	2.06309e-05	2.73555e-06	2.4846e-05	1.52694e-05	7.41297e-06	7.25287e-06	1.55177e-05	5.07304e-05	2.43176e-07	5.71579e-06	5.75331e-06	1.58017e-06	6.41015e-07
OCT330	Kidney	Old	AL	8.26992e-06	1.09771e-06	2.17206e-07	4.04565e-05	8.00491e-07	1.03122e-05	1.90404e-06	2.03825e-05	2.97065e-06	2.19085e-05	1.75315e-05	7.35328e-06	7.95972e-06	1.59373e-05	4.50901e-05	1.78754e-07	9.88262e-06	3.0732e-06	2.40303e-06	2.00221e-06
OCT331	Kidney	Old	AL	7.93428e-06	8.52282e-07	1.83358e-07	4.26128e-05	7.12386e-07	9.01681e-06	1.07387e-06	1.99471e-05	2.9225e-06	1.98198e-05	1.69252e-05	7.40946e-06	8.21455e-06	1.49558e-05	4.57249e-05	1.9486e-07	1.07106e-05	3.2612e-06	2.31858e-06	3.58405e-06
OCT332	Kidney	Old	AL	7.87256e-06	9.7929e-07	2.0133e-07	4.33067e-05	7.64336e-07	8.55054e-06	1.03049e-06	1.78164e-05	2.47394e-06	2.01822e-05	1.49669e-05	8.39907e-06	8.54803e-06	1.46542e-05	4.46329e-05	2.98876e-07	1.19712e-05	3.86493e-06	2.69564e-06	5.84838e-06
OCT333	Kidney	Old	AL	8.69697e-06	1.24627e-06	1.68226e-07	4.03785e-05	7.87157e-07	9.60577e-06	2.67272e-06	2.06176e-05	3.43664e-06	1.60347e-05	1.54817e-05	1.08041e-05	9.93915e-06	1.34071e-05	3.93233e-05	1.89522e-07	1.0332e-05	3.65842e-06	2.92485e-06	3.08944e-06
OCT334	Kidney	Old	AL	7.63686e-06	9.04042e-07	1.99818e-07	3.81753e-05	7.96859e-07	7.84463e-06	3.39924e-06	1.87042e-05	3.57723e-06	2.61902e-05	1.64809e-05	1.09054e-05	6.73016e-06	1.25529e-05	3.49255e-05	2.72586e-07	1.10598e-05	3.43693e-06	2.22317e-06	4.78007e-06
OCT914	Kidney	Old	AL	6.95707e-06	7.7643e-07	1.97754e-07	4.44821e-05	9.98881e-07	9.04667e-06	1.09971e-06	1.97564e-05	3.35609e-06	2.43805e-05	1.7141e-05	5.79802e-06	9.84312e-06	1.74041e-05	3.70123e-05	2.21118e-07	1.46953e-05	4.28129e-06	2.49993e-06	2.45408e-06
OCT915	Kidney	Old	AL	9.44681e-06	8.94762e-07	2.26747e-07	4.74148e-05	9.42962e-07	9.24272e-06	1.38903e-06	2.02068e-05	3.45006e-06	1.81283e-05	1.75623e-05	6.68427e-06	1.01034e-05	1.43503e-05	4.27894e-05	3.311e-07	8.58872e-06	2.90134e-06	1.97986e-06	2.51971e-06
OCT916	Kidney	Old	AL	8.61495e-06	1.3938e-06	2.09949e-07	4.07312e-05	8.56512e-07	9.78282e-06	1.4924e-06	1.97566e-05	3.21439e-06	1.99745e-05	1.81151e-05	9.6516e-06	7.4074e-06	1.14941e-05	4.48487e-05	1.24733e-07	1.02773e-05	3.46893e-06	2.28366e-06	3.65584e-06
OTR335	Kidney	Old	DR	8.56394e-06	1.03202e-06	2.0184e-07	3.89596e-05	8.06048e-07	8.61339e-06	2.7163e-06	1.88105e-05	3.59176e-06	1.83896e-05	1.37631e-05	8.13234e-06	7.19002e-06	1.25098e-05	6.07114e-05	2.91384e-07	6.63025e-06	2.58712e-06	2.02456e-06	1.73431e-06
OTR336	Kidney	Old	DR	7.45048e-06	5.69863e-07	1.29511e-07	3.63368e-05	6.99973e-07	8.24441e-06	4.41345e-06	1.65492e-05	3.96598e-06	1.42026e-05	1.21823e-05	9.85811e-06	6.25352e-06	1.49224e-05	6.03386e-05	1.91225e-07	6.11464e-06	2.44454e-06	1.90397e-06	1.41001e-06
OTR338	Kidney	Old	DR	8.28381e-06	7.62909e-07	1.5814e-07	4.30662e-05	6.57331e-07	6.89952e-06	6.18628e-06	1.65335e-05	3.44134e-06	1.58999e-05	1.27352e-05	9.05876e-06	6.49808e-06	1.036e-05	5.3054e-05	3.26496e-07	1.07432e-05	3.30075e-06	2.40451e-06	5.69413e-06
OTR339	Kidney	Old	DR	8.71387e-06	7.57942e-07	1.45535e-07	4.55174e-05	7.96983e-07	8.60531e-06	2.88516e-06	1.88027e-05	3.54221e-06	1.46967e-05	1.44838e-05	1.06064e-05	6.19546e-06	1.12166e-05	5.2448e-05	3.16604e-07	7.69237e-06	3.01101e-06	2.18708e-06	4.1258e-06
OTR917	Kidney	Old	DR	1.11839e-05	9.88035e-07	3.43662e-07	3.67608e-05	1.19792e-06	1.05334e-05	1.70039e-06	1.88122e-05	3.43022e-06	1.78586e-05	1.64878e-05	9.22337e-06	9.4014e-06	1.30463e-05	5.21811e-05	3.50017e-07	8.35045e-06	3.36559e-06	2.24917e-06	4.04538e-06
OTR918	Kidney	Old	DR	1.0873e-05	9.32479e-07	2.84454e-07	4.32539e-05	1.3038e-06	1.0997e-05	1.44146e-06	2.02995e-05	3.61349e-06	1.62738e-05	1.71053e-05	1.07648e-05	8.5439e-06	1.31891e-05	4.72443e-05	2.97404e-07	5.78316e-06	2.85166e-06	1.91893e-06	1.04225e-06
OTR919	Kidney	Old	DR	1.09116e-05	7.8737e-07	3.39649e-07	3.54599e-05	1.2795e-06	8.95487e-06	1.43213e-06	1.73459e-05	3.78031e-06	1.46589e-05	1.39381e-05	8.3612e-06	1.04536e-05	1.15296e-05	5.73764e-05	4.52497e-07	5.83809e-06	2.2601e-06	1.85139e-06	1.05437e-06
